# Supplementary material for: The role of insulators and transcription in 3D chromatin organization of flies
Source: Genome Res. 2022 Apr;32(4):682–98. doi: 10.1101/gr.275809.121 (PMC8997359; doi:10.1101/gr.275809.121)
Supplement: Supplemental Material [file supp_gr.275809.121_Supplemental_code.zip]

Archive with 14 entries (11 files):
- Supplemental_code/
- Supplemental_code/preprocessing_analysis_HiC.sh
- Supplemental_code/preprocessing_analysis_RNAseq.sh
- Supplemental_code/preprocessing_downsampling_HiC.sh
- Supplemental_code/README.md
- Supplemental_code/subsample.py
- __MACOSX/
- __MACOSX/._Supplemental_code
- __MACOSX/Supplemental_code/
- __MACOSX/Supplemental_code/._preprocessing_analysis_HiC.sh
- __MACOSX/Supplemental_code/._preprocessing_analysis_RNAseq.sh
- __MACOSX/Supplemental_code/._preprocessing_downsampling_HiC.sh
- __MACOSX/Supplemental_code/._README.md
- __MACOSX/Supplemental_code/._subsample.py
