# Supplementary material for: The role of insulators and transcription in 3D chromatin organization of flies
Source: Genome Res. 2022 Apr;32(4):682–98. doi: 10.1101/gr.275809.121 (PMC8997359; doi:10.1101/gr.275809.121)
Supplement: Supplemental Material [file supp_gr.275809.121_Supplemental_code.zip › Supplemental_code/README.md]

# README


##Pipeline to analysing Hi-C dataset using hicExlorer and Juicer

**preprocessing\_analysis\_HiC.sh**


To generate the contact matrices, call TADs, loops and compartments run preprocessing\_analysis\_HiC.sh. Note that the corresponding SRR ids need to be used (check that the correct SRR are used in the script file).

**preprocessing\_downsampling\_HiC.sh**

To perform downsampling, generate the contact matrices, call TADs and loops run preprocessing\_analysis\_downsampling\_HiC.sh. Note that the corresponding SRR ids need to be used (check that the correct SRR are used in the script file).

##Pipeline to analysing RNAseq dataset using TopHat2

**preprocessing\_analysis\_RNAseq.sh**

To preprocess the RNA-seq datasets (trimming, alginment, deduplication and generating counts and genome wide profiles) run preprocessing\_analysis\_RNAseq.sh. Note that the corresponding SRR ids need to be used (check that the correct SRR are used in the script file).
